# Supplementary material for: Biotechnological Potential of Quorum Quenching Bacterial Strains Isolated from Perca fluviatilis
Source: Animals (Basel). 2026 Apr 27;16(9):1339. doi: 10.3390/ani16091339 (PMC13163003; doi:10.3390/ani16091339)
Supplement: Supplementary file 1 [file animals-16-01339-s001.zip]

Archive with 1 entries (1 files):
- animals-4250242-supplementary.pdf
